# Supplementary material for: Auxiliary tRNAs: large-scale analysis of tRNA genes reveals patterns of tRNA repertoire dynamics
Source: Nucleic Acids Res. 2014 Apr 29;42(10):6552–66. doi: 10.1093/nar/gku245 (PMC4041420; doi:10.1093/nar/gku245)
Supplement: SUPPLEMENTARY DATA [file supp_gku245_nar-03195-z-2013-File008.zip]

Archive with 7 entries (6 files):
- supplementary table S1.xls
- __MACOSX/
- __MACOSX/._supplementary table S1.xls
- supplementary table S2.xls
- __MACOSX/._supplementary table S2.xls
- Wald-supplementary-data.pdf
- __MACOSX/._Wald-supplementary-data.pdf
