# Supplementary material for: Auxiliary tRNAs: large-scale analysis of tRNA genes reveals patterns of tRNA repertoire dynamics
Source: Nucleic Acids Res. 2014 Apr 29;42(10):6552–66. doi: 10.1093/nar/gku245 (PMC4041420; doi:10.1093/nar/gku245)
Supplement: SUPPLEMENTARY DATA [file supp_gku245_nar-03195-z-2013-File008.zip › supplementary table S1.xls]

## Sheet: regression analysis
FDR pValue threshold		Genome size regression (lambda evaluated)										GC regression (lambda evaluated)										ENC'diff regression (lambda evaluated)
0.0084866		regression coefficient set to zero	regression coefficient estimated									regression coefficient set to zero	regression coefficient estimated									regression coefficient set to zero	regression coefficient estimated									Genome size + GC regression (lambda evaluated)						Genome size + ENC'diff regression (lambda evaluated)						GC + ENC'diff regression (lambda evaluated)
tRNA species	Found in % of organisms	Likelihood	Likelihood	intersection	slope	R^2	Lambda	pValue (corr vs no corr)	genome size contribution controled for GC (sig = 1)	genome size contribution controled for ENCdiff (sig = 1)	Consider independent	Likelihood	Likelihood	intersection	slope	R^2	Lambda	pValue (corr vs no corr)	GC contribution controled for genome size (sig = 1)	GC contribution controled for ENCdiff (sig = 1)	Consider independent	Likelihood	Likelihood	intersection	slope	R^2	Lambda	pValue (corr vs no corr)	ENCdiff contribution controled for genome size (sig = 1)	ENCdiff contribution controled for GC (sig = 1)	Consider independent	Likelihood	intersection	slope (genome size)	slope (GC)	R^2	Lambda	Likelihood	intersection	slope (genome size)	slope (ENC'diff)	R^2	Lambda	Likelihood	intersection	slope (GC)	slope (ENC'diff)	R^2	Lambda
AUG_His	0.31348	482.908	483.048	0.00278283	0.00156732	0.000874129	0	0.597339	0	0	0	482.908	483.037	0.00283202	-0.00151537	0.000805914	0	0.612002	0	0	0	482.907	483.11	0.00291436	0.0018939	0.00126704	0	0.524114	0	0	0	483.384	0.00281297	0.00274725	-0.00272257	0.00298013	0	483.204	0.00288351	0.00130005	0.00168634	0.00185325	0	483.226	0.00293602	-0.00143986	0.00183504	0.00199342	0
AAG_Leu	4.38871	207.784	208.298	0.0761207	-0.00877186	0.00321963	0.999995	0.310456	0	0	0	207.784	208.485	0.0751042	-0.0139789	0.004387	0.999995	0.236289	0	0	0	207.782	208.72	0.0807178	0.0121711	0.00584797	0.999995	0.170952	0	0	0	208.721	0.0754696	-0.00622283	-0.0113813	0.00585583	0.999995	209.328	0.0813273	-0.00953027	0.012771	0.00963419	0.999995	209.149	0.0794793	-0.0111434	0.0104519	0.00851908	0.999995
ACG_Arg	94.0439	328.248	328.718	0.754511	0.00574635	0.00294045	0.999995	0.332432	0	0	0	328.248	329.518	0.755358	0.0128801	0.00792627	0.999995	0.111088	0	0	0	328.248	328.332	0.755743	0.00249233	0.000521871	0.999995	0.682934	0	0	0	329.647	0.755173	0.00315675	0.0115624	0.00873069	0.999995	328.779	0.755383	0.00561935	0.00213863	0.00332327	0.999995	329.801	0.757315	0.0141484	0.00467513	0.00968569	0.999995
AGA_Ser	0.31348	527.368	527.819	0.00215739	-0.00245006	0.00282273	0	0.342268	0	0	0	527.368	527.819	0.00216457	-0.00246694	0.00282246	0	0.342268	0	0	0	527.368	527.623	0.00222785	0.00184993	0.00159752	0	0.474398	0	0	0	527.997	0.0021764	-0.00170577	-0.00171739	0.00393012	0	528.205	0.00229466	-0.00281448	0.00229928	0.00522814	0	528.048	0.00226387	-0.00239485	0.00175203	0.00425295	0
AGG_Pro	0.31348	526.854	528.383	0.00202473	-0.0055546	0.00954348	0.999995	0.080289	0	0	0	526.854	527.194	0.00163701	-0.0035845	0.00213234	0.999995	0.40925	0	0	0	526.853	527.046	0.000987862	-0.00203088	0.00120362	0.999995	0.534978	0	0	0	528.431	0.00194485	-0.00524186	-0.00139638	0.00983683	0.999995	528.517	0.00133673	-0.00545438	-0.00168755	0.0103714	0.999995	527.52	0.00050817	-0.00431609	-0.00269675	0.00416581	0.999995
AGU_Thr	1.25392	302.433	302.681	0.00103982	-0.00414005	0.00155456	0.458683	0.481365	0	0	0	302.433	302.445	0.000868364	0.00117478	7.79646e-05	0.462832	0.875132	0	0	0	302.43	302.718	0.00289074	0.005022	0.0018446	0.44613	0.448064	0	0	0	302.779	0.00109521	-0.00516546	0.00356116	0.0021711	0.462055	303.09	0.00354606	-0.00513517	0.00611397	0.00423595	0.438545	302.739	0.0029266	0.00152692	0.00510569	0.00196144	0.44821
CAU_Met	100
CCA_Trp	100
CAA_Leu	99.0596	303.475	303.652	0.991262	0.0030945	0.00110629	0	0.55232	0	0	0	303.475	303.557	0.991344	-0.00211389	0.00050915	0	0.686856	0	0	0	303.475	303.478	0.991284	-0.00040224	1.85558e-05	0	0.938577	0	0	0	303.923	0.991309	0.00495408	-0.00429082	0.00280458	0	303.667	0.991207	0.00324024	-0.000919571	0.00120082	0	303.561	0.991316	-0.00213403	-0.000489481	0.000536581	0
CCU_Arg	88.7147	-43.1864	-42.6125	0.943724	0.0203478	0.00359173	0.999995	0.284001	0	0	0	-43.1868	-35.0968	0.949515	0.103078	0.0494539	0.999995	5.75983e-05	1	1	1	-43.1882	-42.2625	0.933736	-0.0265649	0.00577571	0.999995	0.173627	0	0	0	-35.0847	0.949692	-0.00302072	0.104339	0.0495257	0.999995	-41.5896	0.932329	0.0220076	-0.0279501	0.0099616	0.999995	-34.9338	0.944857	0.100059	-0.0111279	0.050425	0.999995
CUC_Glu	41.3793	-60.5562	-59.9688	0.690269	0.021736	0.00367562	0.999995	0.278438	0	0	0	-60.5567	-50.386	0.697016	0.12165	0.0617729	0.999995	6.47828e-06	1	1	1	-60.56	-58.5806	0.674502	-0.0409518	0.0123095	0.999995	0.0466301	0	0	0	-50.3417	0.697373	-0.00607792	0.124187	0.0620334	0.999995	-57.8424	0.672951	0.0242586	-0.0424788	0.0168707	0.999995	-49.7438	0.687325	0.115369	-0.0231529	0.0655428	0.999995
CUG_Gln	50.4702	-79.2887	-77.5339	0.765776	0.0397696	0.0109413	0.999995	0.0610152	0	0	0	-79.2895	-61.0833	0.775589	0.170476	0.107867	0.999995	1.59678e-09	1	1	1	-79.2904	-78.3802	0.755346	-0.0294991	0.00567943	0.999995	0.177266	0	0	0	-61.0798	0.775487	0.00175257	0.169744	0.107887	0.999995	-76.4483	0.75268	0.0416772	-0.0321224	0.0176506	0.999995	-61.0708	0.774192	0.16957	-0.00333816	0.107937	0.999995
CUU_Lys	64.2633	-164.499	-163.252	0.798384	0.0432277	0.00781559	0.864633	0.114292	0	0	0	-164.499	-158.524	0.80208	0.12526	0.037771	0.832095	0.000546405	1	1	1	-164.5	-164.178	0.789908	-0.0241775	0.00202599	0.856681	0.422589	0	0	0	-158.425	0.801646	0.0126976	0.119508	0.0381315	0.835802	-162.717	0.78519	0.0471403	-0.0314757	0.0111103	0.859692	-158.434	0.796686	0.123544	-0.0126713	0.0385164	0.829153
CAC_Val	53.2915	-61.0887	-60.9012	0.617879	0.0123096	0.00117492	0.999995	0.540277	0	0	0	-61.0903	-22.4676	0.629401	0.227359	0.215052	0.999995	1.50984e-18	1	1	1	-61.099	-55.6399	0.590884	-0.0677561	0.0335847	0.999995	0.000952224	1	0	0	-19.8552	0.631902	-0.0425933	0.245138	0.227804	0.999995	-55.2968	0.589835	0.0163945	-0.068788	0.035661	0.999995	-20.8021	0.615124	0.218106	-0.0341072	0.223206	0.999995
CAG_Leu	79.6238	-107.108	-103.219	0.929906	0.0634799	0.0242218	0.855874	0.00529094	0	1	0	-107.109	-69.8775	0.93694	0.245395	0.211511	0.797995	6.17939e-18	1	1	1	-107.118	-104.081	0.908169	-0.0615699	0.0187982	0.865259	0.0137189	1	0	0	-69.8624	0.93676	0.00370135	0.243791	0.211555	0.798358	-98.8768	0.899302	0.0735431	-0.0735164	0.0507908	0.844958	-68.4497	0.920244	0.239842	-0.0379931	0.220082	0.780749
CCC_Gly	70.5329	-115.815	-113.558	0.675371	0.0503572	0.0141463	0.919259	0.0336188	0	0	0	-115.817	-72.4116	0.691288	0.279278	0.248518	0.851778	1.19416e-20	1	1	1	-115.825	-112.608	0.650713	-0.0653516	0.019908	0.923599	0.011199	1	0	0	-72.1508	0.692218	-0.0156204	0.286066	0.249985	0.850711	-109.475	0.645401	0.0593163	-0.0738007	0.0392523	0.915609	-71.1513	0.676832	0.274182	-0.0361694	0.256177	0.844085
CCG_Arg	87.1473	-13.538	-13.3149	0.708326	0.0115674	0.00139786	0.999995	0.504128	0	0	0	-13.5387	1.26848	0.714882	0.125762	0.0886523	0.999995	5.27114e-08	1	1	1	-13.5402	-12.3915	0.697841	-0.0269578	0.00716287	0.999995	0.129575	0	0	0	1.82518	0.715957	-0.018311	0.133405	0.0918277	0.999995	-12.0991	0.696996	0.0132176	-0.0277898	0.00898122	0.999995	1.37129	0.711581	0.123622	-0.00788563	0.0892396	0.999995
CGA_Ser	67.7116	-126.195	-124.148	0.675826	0.04893	0.0128105	0.846239	0.0430713	0	0	0	-126.196	-98.0686	0.690858	0.233097	0.173507	0.741505	6.36818e-14	1	1	1	-126.218	-119.79	0.639258	-0.0944832	0.0393623	0.853707	0.000336361	1	1	1	-97.9997	0.691401	-0.00858498	0.236988	0.174128	0.740026	-116.326	0.633347	0.0630889	-0.104571	0.0601609	0.842153	-93.632	0.66227	0.224411	-0.071669	0.197574	0.733592
CGC_Ala	48.9028	-115.823	-113.302	0.768254	0.0533852	0.0156794	0.999995	0.0247478	0	0	0	-115.824	-86.4629	0.77542	0.256067	0.194595	0.93367	1.81531e-14	1	1	1	-115.831	-111.5	0.741209	-0.0717724	0.0267378	0.999995	0.00324927	1	0	0	-86.4458	0.775484	-0.00426074	0.258085	0.19513	0.931961	-108.464	0.737508	0.0578637	-0.0754145	0.0450894	0.999995	-83.5508	0.746828	0.250189	-0.0591188	0.219298	0.89392
CGG_Pro	67.3981	-142.237	-140.19	0.81438	0.0511418	0.0128662	0.798827	0.0430405	0	1	0	-142.239	-77.5443	0.82184	0.339802	0.336079	0.745377	5.57373e-30	1	1	1	-142.281	-131.37	0.764649	-0.127963	0.0661849	0.791434	2.99295e-06	1	1	1	-75.9617	0.823808	-0.038455	0.356664	0.342742	0.743956	-127.059	0.754899	0.0724581	-0.141113	0.0923381	0.768504	-67.5614	0.775044	0.325265	-0.101134	0.382621	0.679525
CGU_Thr	72.7273	-116.351	-115.672	0.860595	0.0277199	0.00426904	0.922051	0.24407	0	0	0	-116.352	-85.5144	0.86887	0.239238	0.181225	0.867435	4.04938e-15	1	1	1	-116.367	-110.732	0.826479	-0.0866996	0.0349273	0.913998	0.000787556	1	1	1	-84.5714	0.8705	-0.0309737	0.252627	0.186493	0.864663	-109.323	0.822178	0.0396642	-0.0929149	0.0439238	0.906643	-81.8469	0.84151	0.230089	-0.0644451	0.203403	0.846264
GAA_Phe	100
GCA_Cys	98.7461	264.79	265.026	0.988953	-0.00403908	0.00147884	0	0.491978	0	0	0	264.79	264.955	0.988835	0.00340151	0.00103441	0	0.565512	0	0	0	264.783	266.768	0.988222	-0.0117023	0.012323	0	0.0463576	0	0	0	265.499	0.988882	-0.00681018	0.00639405	0.00443787	0	266.839	0.988275	-0.00224106	-0.0113445	0.0127667	0	266.891	0.988178	0.00292491	-0.0115827	0.0130865	0
GCU_Ser	99.0596	304.123	304.438	0.877573	0.00482453	0.00197702	0.660813	0.427264	0	0	0	304.123	304.675	0.878843	0.00832468	0.00351455	0.653288	0.293282	0	0	0	304.123	304.148	0.876869	-0.00150414	0.000155452	0.663415	0.823297	0	0	0	304.781	0.878648	0.00297808	0.00698527	0.00417548	0.653621	304.503	0.876556	0.00519947	-0.00247405	0.00238568	0.660902	304.682	0.878504	0.00823196	-0.000796086	0.00355599	0.653443
GUA_Tyr	98.1191	304.543	304.543	0.99956	0.00025586	5.05246e-06	0.951529	0.968014	0	0	0	304.543	304.569	0.999483	-0.00198492	0.000166586	0.951471	0.817673	0	0	0	304.542	304.799	0.997561	-0.00496397	0.0016057	0.951891	0.473531	0	0	0	304.576	0.999437	0.000788443	-0.0023152	0.000209942	0.951629	304.806	0.99749	0.000791751	-0.00506279	0.00165405	0.952028	304.861	0.99726	-0.00308421	-0.00537377	0.00199728	0.95199
GUC_Asp	99.6865	482.892	482.914	0.997203	-0.000620777	0.000137115	0	0.834316	0	0	0	482.892	483.058	0.997164	0.00172396	0.00104294	0	0.563913	0	0	0	482.885	484.813	0.99686	-0.00582199	0.0119722	0	0.0496004	0	0	0	483.19	0.997176	-0.0016897	0.00246645	0.00186534	0	484.818	0.996853	0.000309806	-0.00587146	0.0120055	0	484.938	0.996838	0.0014869	-0.00576121	0.0127468	0
GUG_His	99.373	369.013	369.017	0.994248	0.000376995	2.47634e-05	0	0.929167	0	0	0	369.013	369.086	0.994225	0.00163442	0.000459049	0	0.701887	0	0	0	369.007	370.832	0.993788	-0.00809776	0.0113419	0	0.0560424	0	0	0	369.09	0.994227	-0.000409284	0.00181427	0.000482678	0	370.912	0.993748	0.00170354	-0.00836974	0.0118347	0	370.879	0.993769	0.00130341	-0.00804448	0.0116333	0
GUU_Asn	99.6865	475.415	475.469	0.997044	0.000997773	0.000338001	0	0.742589	0	0	0	475.415	475.415	0.997061	-8.95341e-05	2.68426e-06	0	0.976659	0	0	0	475.414	475.694	0.996928	-0.00227577	0.00174553	0	0.454596	0	0	0	475.487	0.997052	0.00128042	-0.000652178	0.000453301	0	475.796	0.996895	0.00139373	-0.00249829	0.00238835	0	475.695	0.996931	-0.000183485	-0.00228327	0.00175679	0
GAU_Ile	99.373	323.924	324.107	0.968267	0.00342909	0.00114802	0.61995	0.545628	0	0	0	323.924	325.368	0.968742	0.0124135	0.00907684	0.610896	0.0892931	0	0	0	323.923	324.092	0.969891	0.00366653	0.00105967	0.61917	0.560831	0	0	0	325.368	0.968738	9.81132e-05	0.0123692	0.00907791	0.610874	324.225	0.969569	0.00295921	0.00311231	0.00189679	0.617334	325.654	0.970716	0.0129402	0.00476767	0.0109113	0.606332
GAC_Val	89.6552	48.1401	48.4728	0.96159	0.0115795	0.00208459	0.930366	0.414656	0	0	0	48.1398	54.5009	0.964064	0.0680417	0.0403069	0.90688	0.000361331	1	1	1	48.1295	51.934	0.94411	-0.0431389	0.0242444	0.912602	0.00580754	1	0	0	54.5552	0.964313	-0.00482571	0.0701359	0.0407145	0.906029	52.6751	0.942203	0.0172125	-0.045863	0.0290665	0.908965	57.3903	0.948081	0.0627284	-0.0373375	0.0598697	0.887373
GAG_Leu	92.79	24.1536	25.262	0.91105	0.0225034	0.00693341	0.855487	0.136504	0	0	0	24.1534	28.9063	0.914106	0.0615456	0.0293754	0.854344	0.00204825	1	1	1	24.1459	26.259	0.898304	-0.0340806	0.0131267	0.86082	0.0398066	0	0	0	29.0504	0.913621	0.00845074	0.0579198	0.0302544	0.854085	27.9077	0.895355	0.0275588	-0.0384109	0.0232645	0.856462	30.3135	0.902783	0.0570936	-0.027696	0.0378998	0.854497
GCC_Gly	98.4326	284.291	284.297	0.995605	-0.00074645	3.94079e-05	0.823277	0.910788	0	0	0	284.291	285.374	0.995962	0.0129432	0.006781	0.820108	0.141068	0	0	0	284.291	284.295	0.995313	-0.000645132	2.42203e-05	0.823191	0.929832	0	0	0	285.571	0.996212	-0.00439966	0.0148436	0.00800136	0.820508	284.3	0.995388	-0.000673722	-0.000533598	5.56366e-05	0.823343	285.379	0.99626	0.0130535	0.000731665	0.00681235	0.820034
GCG_Arg	7.21003	141.91	143.063	0.262571	0.0161328	0.00720571	0.999995	0.128794	0	0	0	141.91	142.019	0.26286	-0.00680085	0.000687041	0.999995	0.63961	0	0	0	141.91	141.91	0.263276	0.0002114	1.16732e-06	0.999995	0.984612	0	0	0	143.546	0.261716	0.0194769	-0.0149311	0.0102077	0.999995	143.066	0.262242	0.0161807	-0.000807079	0.00722266	0.999995	142.023	0.262494	-0.00703807	-0.000874418	0.000706177	0.999995
GGA_Ser	98.1191	222.804	222.819	0.97737	0.00142456	9.32994e-05	0.999995	0.863022	0	0	0	222.804	216.925	0.975208	0.0137794	0.0051408	0.778913	#NUM!	#NUM!	0	#NUM!	222.799	225.443	0.98531	0.0194508	0.0164103	0.999995	0.0214675	0	1	0	216.954	0.97529	-0.00209545	0.0147254	0.00535672	0.77568	225.444	0.985293	0.000270482	0.0194338	0.0164137	0.999995	226.509	0.98716	0.0166506	0.0220196	0.0229629	0.999995
GGC_Ala	90.9091	45.8987	49.4967	0.981725	0.0380096	0.0225595	0.8693	0.00730694	0	1	0	45.8984	57.2756	0.985811	0.0892407	0.0709982	0.845847	1.84085e-06	1	1	1	45.8982	46.1036	0.979391	-0.0100836	0.00131326	0.876516	0.521486	0	0	0	58.149	0.984673	0.0190028	0.0811795	0.0763269	0.843668	50.1056	0.974365	0.0405923	-0.0174824	0.0268347	0.860384	57.2864	0.984852	0.0889469	-0.00225876	0.0712071	0.844595
GGG_Pro	84.326	-12.0091	-10.7311	0.959638	0.0275069	0.00798072	0.999995	0.109869	0	0	0	-12.0099	5.4268	0.967269	0.13527	0.103553	0.999995	3.51848e-09	1	1	1	-12.0119	-10.5777	0.948548	-0.0299637	0.0089345	0.999995	0.0903336	0	0	0	5.4429	0.96745	-0.00307684	0.136555	0.103643	0.999995	-9.10951	0.946668	0.0293962	-0.031814	0.0180151	0.999995	5.57971	0.963296	0.132695	-0.00949169	0.104412	0.999995
GGU_Thr	96.5517	159.642	159.812	0.992987	0.00586615	0.00106474	0.999995	0.559922	0	0	0	159.642	160.719	0.994191	0.0201373	0.00673192	0.999995	0.142121	0	0	0	159.639	161.011	0.986274	-0.0171144	0.00855037	0.999995	0.0975857	0	0	0	160.729	0.994103	0.00149591	0.0195128	0.00679469	0.999995	161.248	0.985832	0.00690831	-0.0175493	0.0100215	0.999995	161.682	0.988071	0.0161712	-0.0146196	0.01271	0.999995
UAA_Leu	96.5517	96.6028	96.6269	0.980877	-0.00228089	0.000155562	0.065841	0.826293	0	0	0	96.6027	98.1767	0.979473	-0.0201767	0.0100368	0.055266	0.0760271	0	0	0	96.6003	96.7552	0.979533	-0.00601012	0.000956221	0.068661	0.577803	0	0	0	98.3194	0.979647	0.00599187	-0.0229076	0.0108467	0.057577	96.7628	0.979509	-0.00129721	-0.0057616	0.00100223	0.067523	98.3796	0.977868	-0.0205279	-0.00683573	0.0112658	0.056105
UCU_Arg	99.6865	475.415	475.469	0.997044	0.000997773	0.000338001	0	0.742589	0	0	0	475.415	475.415	0.997061	-8.95341e-05	2.68426e-06	0	0.976659	0	0	0	475.414	475.694	0.996928	-0.00227577	0.00174553	0	0.454596	0	0	0	475.487	0.997052	0.00128042	-0.000652178	0.000453301	0	475.796	0.996895	0.00139373	-0.00249829	0.00238835	0	475.695	0.996931	-0.000183485	-0.00228327	0.00175679	0
UUC_Glu	100
UUG_Gln	99.373	334.482	334.694	0.992242	-0.00316004	0.00139456	0.004369	0.51501	0	0	0	334.482	335.857	0.992991	-0.00795604	0.00875845	0	0.0972344	0	0	0	334.472	335.715	0.993284	0.00751875	0.00787318	0	0.114799	0	0	0	335.858	0.992989	0.000233788	-0.00805877	0.00876465	0	336.174	0.993392	-0.00456598	0.00824775	0.0107241	0	337.023	0.993399	-0.00765954	0.00720562	0.0159773	0
UUU_Lys	99.0596	278.723	278.816	0.958239	0.00288817	0.000588199	0.734078	0.664878	0	0	0	278.723	278.723	0.958372	0.000188639	1.46629e-06	0.733861	0.983113	0	0	0	278.722	278.89	0.960127	0.00428308	0.00105534	0.729172	0.562006	0	0	0	278.825	0.958218	0.0032132	-0.00127702	0.000646573	0.731417	278.949	0.959846	0.00231486	0.00385913	0.00142021	0.730249	278.893	0.960153	0.000683984	0.0043376	0.00106974	0.730615
UAU_Ile	2.19436	160.985	166.371	0.0211321	0.0264962	0.0331956	0	0.0010308	1	1	1	160.987	160.994	0.0215004	0.00102823	4.9305e-05	0	0.900179	0	0	0	160.985	161.342	0.0219134	0.00688454	0.00222476	0	0.398498	0	0	0	167.446	0.0212773	0.0321787	-0.0131118	0.0396862	0	166.427	0.0212947	0.0260646	0.00272312	0.0335349	0	161.355	0.0218936	0.00131373	0.00693825	0.00230511	0
UAC_Val	99.0596	304.845	304.886	0.991404	-0.00149514	0.000260486	0	0.773108	0	0	0	304.845	304.888	0.991409	-0.00153854	0.000272036	0	0.768262	0	0	0	304.84	306.202	0.990891	-0.00856024	0.00847634	0	0.0988196	0	0	0	304.904	0.991416	-0.00102323	-0.00108891	0.000370803	0	306.203	0.990894	-0.000142001	-0.00853757	0.00847864	0	306.269	0.990919	-0.00189396	-0.00863767	0.00888789	0
UAG_Leu	98.7461	253.574	253.699	0.991208	-0.0030661	0.000779269	0.019139	0.618326	0	0	0	253.574	253.801	0.990793	-0.00438675	0.00146706	0.015753	0.501004	0	0	0	253.563	254.547	0.989439	-0.00879985	0.00614477	0.01505	0.160665	0	0	0	253.828	0.990851	-0.00158468	-0.00366901	0.00162871	0.016122	254.586	0.989462	-0.00174207	-0.00851233	0.00640158	0.01467	254.842	0.988901	-0.0049388	-0.00905987	0.00823732	0.009621
UCC_Gly	98.7461	276.484	277.265	0.989584	0.00707852	0.00488743	0	0.211191	0	0	0	276.484	276.758	0.989614	0.0042214	0.00171436	0	0.459334	0	0	0	276.484	276.56	0.989559	-0.0022245	0.000479158	0	0.695309	0	0	0	277.289	0.989569	0.00648379	0.00137227	0.00503409	0	277.445	0.989378	0.00762401	-0.00344173	0.00600542	0	276.823	0.989497	0.00413682	-0.00205538	0.00212274	0
UCG_Arg	21.9436	-72.4058	-70.5547	0.5826	0.0396562	0.011631	0.886955	0.0543396	1	0	0	-72.4058	-70.0075	0.582342	-0.0600995	0.0149259	0.892324	0.0285148	1	0	0	-72.4079	-71.7538	0.574044	-0.0258088	0.00408895	0.890097	0.25272	0	0	0	-66.0981	0.578376	0.0602133	-0.0854768	0.0389819	0.884494	-69.5141	0.568953	0.0439939	-0.0327641	0.0182229	0.88375	-68.9128	0.568519	-0.0658896	-0.0334898	0.0216619	0.891184
UGA_Ser	99.373	359.196	359.207	0.993877	0.000634911	6.60441e-05	0	0.884583	0	0	0	359.196	360.416	0.994005	-0.00686622	0.00761793	0	0.118263	0	0	0	359.195	359.609	0.994653	0.00416001	0.00278068	0.00274	0.362403	0	0	0	360.84	0.993974	0.00446	-0.00882604	0.0102562	0	359.609	0.994653	3.42088e-06	0.00415945	0.00278068	0.00274	360.778	0.994732	-0.00677721	0.00388076	0.0100598	0.002756
UGC_Ala	99.6865	554.06	554.067	0.964212	0.000346022	4.39225e-05	0.999995	0.905779	0	0	0	554.06	554.821	0.964465	0.00491686	0.00475833	0.999995	0.217377	0	0	0	554.06	554.177	0.963635	-0.00145747	0.000735189	0.999995	0.627794	0	0	0	554.858	0.964513	-0.000833079	0.00526462	0.00498913	0.999995	554.188	0.963607	0.000434197	-0.0014848	0.00080409	0.999995	554.849	0.964159	0.00471898	-0.000729433	0.00493477	0.999995
UGG_Pro	100
UGU_Thr	99.6865	479.236	479.431	0.997156	-0.00187214	0.00121881	0	0.532762	0	0	0	479.236	479.788	0.997184	-0.00317296	0.00345289	0	0.293452	0	0	0	479.236	479.248	0.997102	-0.000462483	7.38363e-05	0	0.877825	0	0	0	479.805	0.997188	-0.000613941	-0.00290318	0.003559	0	479.432	0.997146	-0.00184554	-0.000167827	0.00122829	0	479.808	0.99715	-0.00319737	-0.000593194	0.00357415	0
