# Supplementary material for: Auxiliary tRNAs: large-scale analysis of tRNA genes reveals patterns of tRNA repertoire dynamics
Source: Nucleic Acids Res. 2014 Apr 29;42(10):6552–66. doi: 10.1093/nar/gku245 (PMC4041420; doi:10.1093/nar/gku245)
Supplement: SUPPLEMENTARY DATA [file supp_gku245_nar-03195-z-2013-File008.zip › supplementary table S2.xls]

## Sheet: compare_ML_root0_to_root1.txt
FDR pValue threshold	0.0214348	GLOOME	BayesTraits
tRNA		P(1)	maximum likelihood when Root is estimated	Root P(0)	Root P(1)	maximum likelihood when Root is 0	maximum likelihood when Root is 1	chi square statistc	p value
AAG_Leu	2	0.2611	-35.9795	0.97942	0.02058	-35.9996	-38.6451	5.29109	0.0214348
ACG_Arg	4	0.9706	-23.1414	0	1	-24.987	-23.1414	-3.69122	0.0546995
AGU_Thr	4	0.3228	-16.7791	0.918359	0.081641	-16.856	-18.6524	3.59267	0.058035
CCU_Arg	2	0.9908	-89.6284	0.098762	0.901238	-91.6618	-89.7281	-3.8674	0.0492329
CUC_Glu	2	0.945	-121.724	0.005867	0.994133	-126.578	-121.73	-9.69567	0.00184703
CUG_Gln	2	0.9886	-123.737	0.011546	0.988454	-126.764	-123.749	-6.03113	0.0140557
CUU_Lys	2	0.9931	-160.714	0.047178	0.952822	-163.644	-160.762	-5.76587	0.0163404
CAC_Val	4	0.9976	-110.045	0.017479	0.982521	-113.889	-110.062	-7.6544	0.00566342
CAG_Leu	4	0.9934	-125.253	0.098024	0.901976	-127.501	-125.355	-4.29165	0.0382999
CCC_Gly	4	0.9648	-133.455	0.1483	0.8517	-135.333	-133.615	-3.4349	0.0638325
CCG_Arg	4	0.9662	-88.6367	0.170166	0.829834	-90.3378	-88.8202	-3.03525	0.081474
CGA_Ser	4	0.9656	-137.431	0.114883	0.885117	-139.565	-137.552	-4.02489	0.0448335
CGC_Ala	4	0.9999	-130.845	0.00189	0.99811	-136.526	-130.847	-11.3571	0.0007516
CGG_Pro	4	0.9931	-147.377	0.04566	0.95434	-150.362	-147.423	-5.87752	0.0153354
CGU_Thr	4	0.9933	-128.909	0.054395	0.945605	-131.712	-128.964	-5.49512	0.0190696
GCA_Cys	2	0.9062	-20.7767	0.5	0.5	-21.4698	-21.4698	0	1
GUA_Tyr	2	0.9916	-13.3436	0	1	-16.1305	-13.3436	-5.57387	0.0182304
GAC_Val	4	0.9941	-55.6745	0.052961	0.947039	-58.4854	-55.7285	-5.51373	0.0188678
GAG_Leu	4	0.9893	-68.3276	0.032076	0.967924	-70.875	-68.3585	-5.03313	0.0248669
GCC_Gly	4	0.9767	-15.5269	0.075241	0.924759	-17.5321	-15.5992	-3.86577	0.0492805
GCG_Arg	4	0.5352	-40.297	1	0	-40.297	-42.7913	4.9886	0.0255148
GGA_Ser	4	0.9405	-25.0581	0.239208	0.760792	-26.2495	-25.3027	-1.89354	0.168803
GGC_Ala	4	0.9943	-62.4036	0.012139	0.987861	-66.0994	-62.4157	-7.36743	0.00664158
GGG_Pro	4	0.9936	-89.9255	0.042508	0.957492	-92.8602	-89.9682	-5.78403	0.0161724
GGU_Thr	4	0.9921	-35.9977	0.06633	0.93367	-38.1374	-36.0596	-4.15553	0.0414987
UAA_Leu	2	0.8127	-47.0939	0.5	0.5	-47.787	-47.787	0	1
UAU_Ile	3	0.3183	-32.8138	0.500016	0.499984	-33.5069	-33.507	0.000126	0.991044
UAG_Leu	4	0.8994	-20.7393	0.5	0.5	-21.4325	-21.4325	-4e-06	0.998404
UCC_Gly	4	0.9536	-20.7551	0.5	0.5	-21.4482	-21.4482	0	1
UCG_Arg	4	0.4567	-110.523	0.006382	0.993618	-115.399	-110.53	-9.73955	0.00180345
Column
A	tRNA species (only tRNA species that demonstrate minimal variability; more than 3 organisms that differ in their tRNA existance status from the majority of organisms)
B	Codon box degeneracy
C	GLOOME prediction of the probability of tRNA existing in root.
D	Maximum likelihood calculated by BayesTraits when root probability is estimated by the algorithm
E	Estimated probability of no tRNA in root
F	Estimated probability of tRNA existing in root
G	Maximum likelihood calculated by BayesTraits when root is set to 0 (no tRNA in root)
H	Maximum likelihood calculated by BayesTraits when root is set to10 (tRNA exists in root)
I	Chi square statistic of the difference between the two maximum likelihoods calculated
J	pValue for the difference between the two maximum likelihoods calculated
purple background indicates the higher likelihood achieved when root was set to 0 (does not exist in root - left) or 1 (exists in root - right)
orange background indicates that the difference between the maximum likelihoods was statistically significant following an FDR correction (FDR threshold is given in cell 1B)
